# Supplementary material for: Computational Modeling of the Interactions between DPP IV and Hemorphins
Source: Int J Mol Sci. 2024 Mar 6;25(5):3059. doi: 10.3390/ijms25053059 (PMC10932442; doi:10.3390/ijms25053059)
Supplement: Supplementary file 1 [file ijms-25-03059-s001.zip]

Archive with 1 entries (1 files):
- ijms-2844285-supplementary.pdf
